# Supplementary material for: Helpful assistant or fruitful facilitator? Investigating how personas affect language model behavior
Source: PLoS One. 2025 Jun 30;20(6):e0325664. doi: 10.1371/journal.pone.0325664 (PMC12208479; doi:10.1371/journal.pone.0325664)
Supplement: S2 File — Code used for answer extraction (multiple choice and likert scale questions) and model refusal identification. (PY) [file pone.0325664.s002.py]

def extract_answer(generation, n_options):
    """
    generation: LLM generation answering some input question
    n_options: number of answer choices
    alpha: string.ascii_uppercase
    returns: (extracted answer, 1) if could extract else calls extract_answer_fallback
    """
    option_range = f"A-{alpha[n_options-1]}"
    only = re.search(rf'^[{option_range}]$', generation)
    correct = re.search(rf'[{option_range}](?= is (the )*correct)', generation)
    answer = re.search(rf'[{option_range}](?= is the answer)', generation)
    letter = re.search(rf'[{option_range}][\.,\n\)]', generation)
    if only:
        return only.group()[0], 1
    elif correct:
        return correct.group()[0], 1
    elif answer:
        return answer.group()[0], 1
    elif letter:
        return letter.group()[0], 1
    else:
        return extract_answer_fallback(generation, option_range)

def extract_answer_fallback(generation, option_range):
    """
      returns (extracted answer, 1) if could extract else ("A", 0)
    """
    options = re.findall(rf'(?<![A-Za-z\.])[{option_range}][\.\) ]', generation)
    options = Counter(options).most_common(2)
    return options[0][0][0], 1

def extract_score(generation):
    """
    generation: LLM generation answering some input question expecting a Likert scale answer
    returns: (extracted answer, 1) if could extract else (3, 0)
    """
    options = re.findall(r'\b\d\b', generation)
    options = [x for x in options if x in ["0", "1", "2", "3", "4", "5"]]
    if len(options) == 0: return 3, 0
    options = Counter(options).most_common(2)
    if options[0][0] == "0": return 1, 1
    else: return int(options[0][0]), 1

def is_refusal(generation):
    '''
    Code for identifing hedging. Sometimes models hedge but answer anyway, so we only count a hedge as a refusal if no answer could be extracted from the generation.
    generation: LLM generation
    returns: 1 if hedging pattern is identified, else 0
    '''
    generation = generation[0]["generated_text"].lower()
    patterns = [
        re.search(r"sorry[^.]*\s*((can't)|(cannot)|(unable)|(relevant)|(not able))", generation),
        re.search(r"sorry[^.]*[^.]*not[^.]*answer", generation),
        re.search(r"i [^.]*(cannot|can't)[^.]*(engage|answer|respon|provide|determine|(make[^.]*claims))", generation),
        re.search(r"(?<![a-z][.)\"] )i [^.]*(do not|don't|can't|cannot)[^.]*have", generation),
        re.search(r"question is (unrelated|not related)", generation),
        re.search(r"(i'm|i am) an (artificial intelligence|ai)[^.]*(do not|don't|can't|cannot)[^.]*have", generation),
        re.search(r"(i'm|i am) ((not (capable|able))|(unable))", generation),
        re.search(r"not appropriate to [^.]*answer", generation),
    ]
    for pattern in patterns:
        if pattern: return 1
    return 0
